# Supplementary material for: Effect of Elevated CO2 on Seed Yield, Essential Oil Metabolism, Nutritive Value, and Biological Activity of Pimpinella anisum L. Accessions at Different Seed Maturity Stages
Source: Biology (Basel). 2021 Sep 29;10(10):979. doi: 10.3390/biology10100979 (PMC8533523; doi:10.3390/biology10100979)
Supplement: Supplementary file 1 [file biology-10-00979-s001.zip]

Archive with 1 entries (1 files):
- biology-1333080-SI.pdf
